# Supplementary material for: Imitation recognition and its prosocial effects in 6-month old infants
Source: PLoS One. 2020 May 20;15(5):e0232717. doi: 10.1371/journal.pone.0232717 (PMC7239450; doi:10.1371/journal.pone.0232717)
Supplement: S1 Dataset — (XLSX) [file pone.0232717.s002.xlsx]

## Sheet: Non transformed all variables
PARTICIPANT				ATTENTION			SMILING
ID	Sex	Age	group	Duration	Frequency	Avg bout	Duration	Frequency	Avg bout
5	1	199	CR	58.21	13	4.478	9.145	4	2.286
6	2	197	CR	71.08	13	5.468	21.44	13	1.649
8	1	202	CR	45.901	10	4.59	32.37	9	3.608
11	1	197	CR	42.57	14	3.041	16.663	5	3.206
12	1	207	CR	80.95	15	5.397	57.87	18	3.215
14	2	197	CR	29.9	9	3.322	18.42	7	2.631
15	2	198	CR	50.28	22	2.285	6.338	5	1.268
16	1	200	CR	44.93	8	5.616	8.02	3	2.673
18	1	198	CR	53.78	14	3.841	11.78	4	2.945
19	1	200	CR	44.73	10	4.473	0.76	1	0.76
20	2	197	CR	75.5	20	3.775	5.28	4	1.165
23	1	197	CR	92.903	8	11.613	51.714	12	3.638
25	1	198	CR	46.93	12	3.911	8.206	1	8.206
26	1	197	CR	40.96	13	3.151	24.742	10	2.474
29	2	206	CR	95.882	8	11.985	3.185	1	3.185
31	1	194	CR	92.48	10	9.248	11.188	4	2.797
CT_2	1	198	CT	33.493	9	3.721	9.05	3	3.017
CT_3	2	196	CT	66.178	16	4.136	0	0	0
CT_4	2	201	CT	61.847	16	3.865	23.21	8	2.901
CT_5	1	213	CT	38.696	11	3.518	20.713	10	4.429
CT_6	2	198	CT	78.04	12	6.503	13.843	6	2.307
CT_7	2	192	CT	34.645	9	3.849	0	0	0
CT_8	1	204	CT	60.924	8	7.616	28.197	12	2.35
CT_9	1	197	CT	35.297	11	3.209	1.648	1	1.648
CT_10	2	198	CT	61.294	9	6.81	13.827	5	2.777
CT_12	1	195	CT	68.289	23	2.97	1.799	2	0.9
CT_13	1	190	CT	98.713	3	32.904	61.326	8	7.666
CT_16	2	205	CT	36.072	21	1.718	20.488	17	1.206
CT_17	2	201	CT	104.388	9	11.6	43.552	10	4.355
CT_18	1	198	CT	49.143	9	5.46	15.021	5	3.004
CT_20	1	202	CT	42.309	9	4.701	4.311	3	1.437

## Sheet: Transformed variables
PARTICIPANT					ATTENTION		SMILING
ID	Sex	Age (days)	Group	LgAge	Lg duration	Lg frequency	Lg duration	Lg frequency	Lg avg bout
5	M	199	CR	2.29885	1.77	1.14613	1.00625	0.69897	0.516668
6	F	197	CR	2.29447	1.86	1.14613	1.35102	1.14613	0.423082
8	M	202	CR	2.30535	1.67	1.04139	1.52336	1	0.663512
11	M	197	CR	2.29447	1.64	1.17609	1.24706	0.778151	0.623869
12	M	207	CR	2.31597	1.91	1.20412	1.76989	1.27875	0.624798
14	F	197	CR	2.29447	1.49	1	1.28825	0.90309	0.560026
15	F	198	CR	2.29667	1.71	1.36173	0.865578	0.778151	0.355643
16	M	200	CR	2.30103	1.66	0.954243	0.955207	0.60206	0.565021
18	M	198	CR	2.29667	1.74	1.17609	1.10653	0.69897	0.596047
19	M	200	CR	2.30103	1.66	1.04139	0.245513	0.30103	0.245513
20	F	197	CR	2.29447	1.88	1.32222	0.79796	0.69897	0.335458
23	M	197	CR	2.29447	1.97	0.954243	1.72193	1.11394	0.666331
25	M	198	CR	2.29667	1.68	1.11394	0.964071	0.30103	0.964071
26	M	197	CR	2.29447	1.62	1.14613	1.41064	1.04139	0.54083
29	F	206	CR	2.31387	1.99	0.954243	0.621695	0.30103	0.621695
31	M	194	CR	2.2878	1.97	1.04139	1.08593	0.69897	0.579441
CT_2	M	198	CT	2.29667	1.54	1	1.00217	0.60206	0.603902
CT_3	F	196	CT	2.29226	1.83	1.23045	0	0	0
CT_4	F	201	CT	2.3032	1.8	1.23045	1.38399	0.954243	0.591176
CT_5	M	213	CT	2.32838	1.6	1.07918	1.33672	1.04139	0.73472
CT_6	F	198	CT	2.29667	1.9	1.11394	1.17152	0.845098	0.519434
CT_7	F	192	CT	2.2833	1.55	1	0	0	0
CT_8	M	204	CT	2.30963	1.79	0.954243	1.46534	1.11394	0.525045
CT_9	M	197	CT	2.29447	1.56	1.07918	0.422918	0.30103	0.422918
CT_10	F	198	CT	2.29667	1.79	1	1.17105	0.778151	0.577147
CT_12	M	195	CT	2.29003	1.84	1.38021	0.447003	0.477121	0.278754
CT_13	M	190	CT	2.27875	2	0.60206	1.79467	0.954243	0.937819
CT_16	F	205	CT	2.31175	1.57	1.34242	1.3322	1.25527	0.343606
CT_17	F	201	CT	2.3032	2.02	1	1.64887	1.04139	0.728759
CT_18	M	198	CT	2.29667	1.7	1	1.20469	0.778151	0.602494
CT_20	M	202	CT	2.30535	1.64	1	0.725176	0.60206	0.386856
