# Supplementary material for: Imitation recognition and its prosocial effects in 6-month old infants
Source: PLoS One. 2020 May 20;15(5):e0232717. doi: 10.1371/journal.pone.0232717 (PMC7239450; doi:10.1371/journal.pone.0232717)
Supplement: S2 Dataset — (XLSX) [file pone.0232717.s003.xlsx]

## Sheet: CONDITION non transformed
PARTICIPANT			ATTENTION												SMILING												APPROACH BEHAVIOURS												TESTING BEHAVIOURS
			DURATION				FREQUENCY				AVERAGE BOUT DURATION				DURATION				FREQUENCY				AVERAGE BOUT DURATION				DURATION				FREQUENCY				AVERAGE BOUT DURATION				DURATION				FREQUENCY				LATENCY TO FIRST BOUT
ID	Sex	Age	MI	CI	BI	CR	MI	CI	BI	CR	MI	CI	BI	CR	MI	CI	BI	CR	MI	CI	BI	CR	MI	CI	BI	CR	MI	CI	BI	CR	MI	CI	BI	CR	MI	CI	BI	CR	MI	CI	BI	CR	MI	CI	BI	CR	MI	CI	BI
5	M	199	108.115	84.682	104.005	58.21	12	12	14	13	9.01	7.057	7.429	4.478	42.067	27.231	18.868	9.145	12	12	12	4	3.506	2.269	1.572	2.286	83.728	1.362	5.755	3.57	4	1	1	1	20.932	1.362	5.755	3.57	45.69	66.749	93.497	14.06	3	3	2	1	15	17	19
6	F	197	90.37	79.212	86.454	71.08	6	13	7	13	15.0617	6.0932	12.35	5.468	27.694	38.846	31.716	21.44	7	18	11	13	3.956	2.158	2.883	1.649	47.472	0	2.423	6.03	2	0	2	1	23.736	0	1.212	6.03	46.12	72.235	68.28	0	2	4	6	0	4	2	6
8	M	202	98.69	91.963	61.775	45.901	6	12	11	10	16.448	7.664	5.616	4.59	48.37	29.361	2.47	32.37	7	8	1	9	6.91	3.67	2.47	3.608	0.882	23.493	14.23	1.641	1	2	1	1	0.882	11.747	14.23	1.641	88.831	74.963	29.332	21.12	2	3	2	3	22	8	2
11	M	197	106.69	78	93.073	42.57	6	9	14	14	17.782	8.667	6.648	3.041	88.987	33.656	45.138	16.663	12	9	10	5	7.416	3.74	4.514	3.206	34.068	17.971	0	8.37	8	7	0	3	4.259	2.567	0	2.79	99.492	53.72	88.24	0	4	3	2	0	4	15	2
12	M	207	42.85	85.5	82.48	80.95	14	13	7	15	3.061	6.577	11.783	5.397	10.35	28.203	6.9	57.87	7	12	3	18	1.479	2.35	2.3	3.215	16.375	40.555	70.436	34.506	6	7	9	8	2.729	5.794	7.826	4.313	6.24	39.041	86.164	5.36	1	2	2	1	33	27	22
14	F	197	81.87	78.77	38.7	29.9	6	7	11	9	13.645	11.253	3.518	3.322	40.07	57.26	19.4	18.42	8	14	6	7	5.009	4.09	3.233	2.631	39.916	0	18.44	0	7	0	2	0	5.702	0	9.22	0	16.604	0	0	0	1	0	0	0	72	120	120
15	F	198	86.99	87.8	68.96	50.28	19	14	17	22	4.578	6.2714	4.0564	2.285	10.65	6.713	16.349	6.338	8	5	15	5	1.331	1.343	1.093	1.268	0	14.067	0	0	0	2	0	0	0	7.034	0	0	61.49	48.75	41.18	1.36	10	7	3	1	6	37	9
16	M	200	80.83	63.19	80.72	44.93	12	6	8	8	6.736	10.532	10.09	5.616	12.21	10.915	17.52	8.02	9	5	7	3	1.357	2.183	2.503	2.673	8.47	18.54	17.54	0	2	4	3	0	4.235	4.635	5.847	0	71.385	9.75	50.05	0	5	2	6	0	10	2	94
18	M	198	95.93	105.97	82.35	53.78	9	5	13	14	10.658	21.194	6.335	3.841	30.67	18.14	55.04	11.78	8	4	8	4	3.834	4.535	6.88	2.945	6.202	60.513	17.633	3.649	5	5	5	3	1.24	12.103	3.527	1.216	21.863	0	10.992	0	1	0	1	0	12	25	120
19	M	200	108.22	68.53	58.81	44.73	9	11	17	10	12.024	6.23	3.459	4.473	37.5	11.22	4.33	0.76	12	4	2	1	3.125	2.805	2.165	0.76	9.761	3.842	2.24	0	2	1	1	0	4.881	3.842	2.24	0	70.45	36.845	16.97	7	2	7	3	1	45	54	7
20	F	197	111.96	107.62	96.27	75.5	8	7	13	20	13.995	15.374	7.4053	3.775	22.88	3.6	5.11	5.28	10	2	5	4	2.288	1.8	0.77	1.165	36.95	41.75	70.66	5.29	4	5	7	2	9.238	8.35	10.094	2.645	47.78	0	0	0	3	0	0	0	6	120	120
23	M	197	60.736	93.257	66.689	92.903	4	8	9	8	15.184	11.657	7.409	11.613	23.732	45.379	21.616	51.714	4	11	7	12	5.933	4.125	3.042	3.638	0	0	0	0	0	0	0	0	0	0	0	0	27.6	13.63	0	0	1	1	0	0	34	120	80
25	M	198	103.31	95.84	53.91	46.93	6	8	10	12	17.218	11.98	5.391	3.911	54.856	25.073	21.6	8.206	6	6	3	1	9.143	4.179	7.2	8.206	47.662	58.601	49.908	11.878	5	5	2	4	9.532	11.72	24.954	2.97	68.31	40.264	0	12.992	2	2	0	1	20	120	7
26	M	197	88.61	110.36	54.84	40.96	9	10	13	13	9.846	11.036	4.218	3.151	42.48	76.646	6.351	24.742	7	7	3	10	6.069	11.235	2.117	2.474	0	0	0	0	0	0	0	0	0	0	0	0	0	32.61	0	0	0	2	0	0	120	120	14
29	F	206	103.588	109.058	56.502	95.882	7	6	11	8	14.798	18.176	5.137	11.985	7.64	7.247	0	3.185	2	2	0	1	3.82	3.624	0	3.185	6.84	30.033	1.524	0	1	4	1	0	6.84	7.508	1.524	0	100.276	82.373	0	0	2	3	0	0	3	120	12
31	M	194	103.97	93.13	84.44	92.48	10	13	12	10	10.397	7.164	7.037	9.248	36.094	20.252	0	11.188	9	6	0	4	4.01	3.375	0	2.797	3.004	2.405	0	2.441	2	1	0	1	1.502	2.405	0	2.441	50.888	97.664	4.585	0	3	3	1	0	10	13	7
[truncated: 1 more columns]

## Sheet: CONDITION transformed variables
PARTICIPANT			Lg10 ATTENTION FREQUENCY				Lg10 SMILING DURATION				Lg10 SMILING AVERAGE BOUT DURATION
ID	Sex	Age	MI	CI	BI	CR	MI	CI	BI	CR	MI	CI	BI	CR
5	M	199	1.11394	1.11394	1.17609	1.14613	1.63414	1.45073	1.29815	1.00625	0.653791	0.514415	0.410271	0.516668
6	F	197	0.845098	1.14613	0.90309	1.14613	1.45779	1.60038	1.51476	1.35102	0.695131	0.499412	0.589167	0.423082
8	M	202	0.845098	1.11394	1.07918	1.04139	1.69346	1.48232	0.540329	1.52336	0.898176	0.669317	0.540329	0.663512
11	M	197	0.845098	1	1.17609	1.17609	1.95418	1.53978	1.66406	1.24706	0.925106	0.675778	0.741467	0.623869
12	M	207	1.17609	1.14613	0.90309	1.20412	1.055	1.46543	0.897627	1.76989	0.394277	0.525045	0.518514	0.624798
14	F	197	0.845098	0.90309	1.07918	1	1.61352	1.76537	1.30963	1.28825	0.778802	0.706718	0.626648	0.560026
15	F	198	1.30103	1.17609	1.25527	1.36173	1.06633	0.887223	1.23927	0.865578	0.367542	0.369772	0.320769	0.355643
16	M	200	1.11394	0.845098	0.954243	0.954243	1.1209	1.07609	1.26764	0.955207	0.37236	0.502837	0.54444	0.565021
18	M	198	1	0.778151	1.14613	1.17609	1.50065	1.28194	1.7485	1.10653	0.684307	0.743118	0.896526	0.596047
19	M	200	1	1.07918	1.25527	1.04139	1.58546	1.08707	0.726727	0.245513	0.615424	0.580355	0.500374	0.245513
20	F	197	0.954243	0.90309	1.14613	1.32222	1.37803	0.662758	0.786041	0.79796	0.516932	0.447158	0.247973	0.335458
23	M	197	0.69897	0.954243	1	0.954243	1.39326	1.66632	1.35442	1.72193	0.840921	0.709694	0.606596	0.666331
25	M	198	0.845098	0.954243	1.04139	1.11394	1.74707	1.41619	1.35411	0.964071	1.00617	0.714246	0.913814	0.964071
26	M	197	1	1.04139	1.14613	1.14613	1.63829	1.89012	0.866346	1.41064	0.849358	1.0876	0.493737	0.54083
29	F	206	0.90309	0.845098	1.07918	0.954243	0.936514	0.916296	0	0.621695	0.683047	0.665018	0	0.621695
31	M	194	1.04139	1.14613	1.11394	1.04139	1.5693	1.3274	0	1.08593	0.699838	0.640978	0	0.579441

## Sheet: ORDER non transformed
PARTICIPANT			ATTENTION												SMILING												APPROACH BEHAVIOURS												TESTING BEHAVIOURS
			DURATION				FREQUENCY				AVERAGE BOUT DURATION				DURATION				FREQUENCY				AVERAGE BOUT DURATION				DURATION				FREQUENCY				AVERAGE BOUT DURATION				DURATION				FREQUENCY				LATENCY TO FIRST BOUT
ID	Sex	Age	FIRST	SECOND	THIRD	FOURTH	FIRST	SECOND	THIRD	FOURTH	FIRST	SECOND	THIRD	FOURTH	FIRST	SECOND	THIRD	FOURTH	FIRST	SECOND	THIRD	FOURTH	FIRST	SECOND	THIRD	FOURTH	FIRST	SECOND	THIRD	FOURTH	FIRST	SECOND	THIRD	FOURTH	FIRST	SECOND	THIRD	FOURTH	FIRST	SECOND	THIRD	FOURTH	FIRST	SECOND	THIRD	FOURTH	FIRST	SECOND	THIRD
5	M	199	104.005	58.21	84.682	108.115	14	13	12	12	7.429	4.478	7.057	9.01	18.868	9.145	27.231	42.067	12	4	12	12	1.572	2.286	2.269	3.506	5.755	3.57	1.362	83.728	1	1	1	4	5.755	3.57	1.362	20.932	93.497	14.06	66.749	45.69	2	1	3	3	17	24	19
6	F	197	79.212	86.454	90.37	71.08	13	7	6	13	6.0932	12.35	15.0617	5.468	38.846	31.716	27.694	21.44	18	11	7	13	2.158	2.883	3.956	1.649	0	2.423	47.472	6.03	0	2	2	1	0	1.212	23.736	6.03	72.235	68.28	46.12	0	4	6	2	0	6	2	4
8	M	202	98.69	61.775	91.963	45.901	6	11	12	10	16.448	5.616	7.664	4.59	48.37	2.47	29.361	32.37	7	1	8	9	6.91	2.47	3.67	3.608	0.882	14.23	23.493	1.641	1	1	2	1	0.882	14.23	11.747	1.641	88.831	29.332	74.963	21.12	2	2	3	3	22	8	2
11	M	197	78	42.57	93.073	106.69	9	14	14	6	8.667	3.041	6.648	17.782	33.656	16.663	45.138	88.987	9	5	10	12	3.74	3.206	4.514	7.416	17.971	8.37	0	34.068	7	3	0	8	2.567	2.79	0	4.259	53.72	0	88.24	99.492	3	0	2	4	2	120	15
12	M	207	80.95	85.5	42.85	82.48	15	13	14	7	5.397	6.577	3.061	11.783	57.87	28.203	10.35	6.9	18	12	7	3	3.215	2.35	1.479	2.3	34.506	40.555	16.375	70.436	8	7	6	9	4.313	5.794	2.729	7.826	5.36	39.041	6.24	86.164	1	2	1	2	117	22	33
14	F	197	38.7	81.87	29.9	78.77	11	6	9	7	3.518	13.645	3.322	11.253	19.4	40.07	18.42	57.26	6	8	7	14	3.233	5.009	2.631	4.09	18.44	39.916	0	0	2	7	0	0	9.22	5.702	0	0	0	16.604	0	0	0	1	0	0	120	72	120
15	F	198	87.8	50.28	68.96	86.99	14	22	17	19	6.2714	2.285	4.0564	4.578	6.713	6.338	16.349	10.65	5	5	15	8	1.343	1.268	1.093	1.331	14.067	0	0	0	2	0	0	0	7.034	0	0	0	48.75	1.36	41.18	61.49	7	1	3	10	9	24	37
16	M	200	80.72	80.83	44.93	63.19	8	12	8	6	10.09	6.736	5.616	10.532	17.52	12.21	8.02	10.915	7	9	3	5	2.503	1.357	2.673	2.183	17.54	8.47	0	18.54	3	2	0	4	5.847	4.235	0	4.635	50.05	71.385	0	9.75	6	5	0	2	2	10	120
18	M	198	105.97	53.78	82.35	95.93	5	14	13	9	21.194	3.841	6.335	10.658	18.14	11.78	55.04	30.67	4	4	8	8	4.535	2.945	6.88	3.834	60.513	3.649	17.633	6.202	5	3	5	5	12.103	1.216	3.527	1.24	0	0	10.992	21.863	0	0	1	1	120	120	25
19	M	200	108.22	58.81	68.53	44.73	9	17	11	10	12.024	3.459	6.23	4.473	37.5	4.33	11.22	0.76	12	2	4	1	3.125	2.165	2.805	0.76	9.761	2.24	3.842	0	2	1	1	0	4.881	2.24	3.842	0	70.45	16.97	36.845	7	2	3	7	1	45	54	7
20	F	197	111.96	96.27	107.62	75.5	8	13	7	20	13.995	7.4053	15.374	3.775	22.88	5.11	3.6	5.28	10	5	2	4	2.288	0.77	1.8	1.165	36.95	70.66	41.75	5.29	4	7	5	2	9.238	10.094	8.35	2.645	47.78	0	0	0	3	0	0	0	6	120	120
23	M	197	92.903	93.257	60.736	66.689	8	8	4	9	11.613	11.657	15.184	7.409	51.714	45.379	23.732	21.616	12	11	4	7	3.638	4.125	5.933	3.042	0	0	0	0	0	0	0	0	0	0	0	0	0	13.63	27.6	0	0	1	1	0	120	80	34
25	M	198	95.84	46.93	53.91	103.31	8	12	10	6	11.98	3.911	5.391	17.218	25.073	8.206	21.6	54.856	6	1	3	6	4.179	8.206	7.2	9.143	58.601	11.878	49.908	47.662	5	4	2	5	11.72	2.97	24.954	9.532	40.264	12.992	0	68.31	2	1	0	2	7	111	120
26	M	197	54.84	88.61	40.96	110.36	13	9	13	10	4.218	9.846	3.151	11.036	6.351	42.48	24.742	76.646	3	7	10	7	2.117	6.069	2.474	11.235	0	0	0	0	0	0	0	0	0	0	0	0	0	0	0	32.61	0	0	0	2	120	120	120
29	F	206	56.502	103.588	95.882	109.058	11	7	8	6	5.137	14.798	11.985	18.176	0	7.64	3.185	7.247	0	2	1	2	0	3.82	3.185	3.624	1.524	6.84	0	30.033	1	1	0	4	1.524	6.84	0	7.508	0	100.276	0	82.373	0	2	0	3	120	3	120
31	M	194	103.97	84.44	93.13	92.48	10	12	13	10	10.397	7.037	7.164	9.248	36.094	0	20.252	11.188	9	0	6	4	4.01	0	3.375	2.797	3.004	0	2.405	2.441	2	0	1	1	1.502	0	2.405	2.441	50.888	4.585	97.664	0	3	1	3	0	10	13	7
[truncated: 1 more columns]

## Sheet: ORDER transformed variables 
PARTICIPANT			ATTENTION								SMILING
			Lg10_FREQUENCY				Lg10_AVERAGE BOUT DURATION				Sqrt_DURATION				Lg10_AVERAGE BOUT DURATION
ID	Sex	Age	FIRST	SECOND	THIRD	FOURTH	FIRST	SECOND	THIRD	FOURTH	FIRST	SECOND	THIRD	FOURTH	FIRST	SECOND	THIRD	FOURTH
5	M	199	1.17609	1.14613	1.11394	1.11394	0.925776	0.738622	0.906173	1.00043	4.45735	3.18512	5.31329	6.56255	0.410271	0.516668	0.514415	0.653791
6	F	197	1.14613	0.90309	0.845098	1.14613	0.850842	1.12548	1.20579	0.81077	6.31237	5.71979	5.35668	4.73709	0.499412	0.589167	0.695131	0.423082
8	M	202	0.845098	1.07918	1.11394	1.04139	1.24175	0.820595	0.937718	0.747412	7.02638	1.86279	5.51008	5.77668	0.898176	0.540329	0.669317	0.663512
11	M	197	1	1.17609	1.17609	0.845098	0.985292	0.606489	0.883548	1.27374	5.88693	4.20274	6.7925	9.48615	0.675778	0.623869	0.741467	0.925106
12	M	207	1.20412	1.14613	1.17609	0.90309	0.805976	0.879497	0.608633	1.10663	7.67268	5.40398	3.36898	2.81069	0.624798	0.525045	0.394277	0.518514
14	F	197	1.07918	0.845098	1	0.90309	0.654946	1.16569	0.635685	1.08824	4.51664	6.40859	4.40681	7.63282	0.626648	0.778802	0.560026	0.706718
15	F	198	1.17609	1.36173	1.25527	1.30103	0.861618	0.516535	0.703841	0.746479	2.77723	2.70887	4.16521	3.41321	0.369772	0.355643	0.320769	0.367542
16	M	200	0.954243	1.11394	0.954243	0.845098	1.04493	0.888516	0.820595	1.0619	4.30349	3.63456	3.00333	3.45181	0.54444	0.37236	0.565021	0.502837
18	M	198	0.778151	1.17609	1.14613	1	1.34624	0.684935	0.8654	1.06662	4.37493	3.57491	7.48599	5.62761	0.743118	0.596047	0.896526	0.684307
19	M	200	1	1.25527	1.07918	1.04139	1.11474	0.649237	0.859138	0.738225	6.20484	2.30868	3.49571	1.32665	0.615424	0.500374	0.580355	0.245513
20	F	197	0.954243	1.14613	0.90309	1.32222	1.17595	0.924553	1.21415	0.678973	4.88672	2.47184	2.14476	2.50599	0.516932	0.247973	0.447158	0.335458
23	M	197	0.954243	0.954243	0.69897	1	1.10082	1.10233	1.20909	0.924744	7.26044	6.81021	4.97313	4.75563	0.666331	0.709694	0.840921	0.606596
25	M	198	0.954243	1.11394	1.04139	0.845098	1.11327	0.69117	0.805569	1.2605	5.10617	3.03414	4.75395	7.47369	0.714246	0.964071	0.913814	1.00617
26	M	197	1.14613	1	1.14613	1.04139	0.717504	1.03527	0.618153	1.08048	2.71127	6.59394	5.07366	8.8117	0.493737	0.849358	0.54083	1.0876
29	F	206	1.07918	0.90309	0.954243	0.845098	0.787956	1.1986	1.11344	1.28276	1	2.93939	2.04573	2.87176	0	0.683047	0.621695	0.665018
31	M	194	1.04139	1.11394	1.14613	1.04139	1.05679	0.905094	0.911903	1.01064	6.09048	1	4.60999	3.49113	0.699838	0	0.640978	0.579441

## Sheet: SEX non transformed
PARTICIPANT					ATTENTION			SMILING			APPROACH BEHAVIOURS			TESTING BEHAVIOURS
ID	Sex	Age	Condition	Order	Duration	Frequency	Avg bout	Duration	Frequency	Avg bout	Duration	Frequency	Avg bout	Duration	Frequency	Latency
5	M	199	MI	4	108.115	12	9.01	42.067	12	3.506	83.728	4	20.932	45.69	3	15
5	M	199	CI	3	84.682	12	7.057	27.231	12	2.269	1.362	1	1.362	66.749	3	19
5	M	199	BI	1	104.005	14	7.429	18.868	12	1.572	5.755	1	5.755	93.497	2	17
5	M	199	CR	2	58.21	13	4.478	9.145	4	2.286	3.57	1	3.57	14.06	1	24
6	F	197	MI	3	90.37	6	15.0617	27.694	7	3.956	47.472	2	23.736	46.12	2	4
6	F	197	CI	1	79.212	13	6.0932	38.846	18	2.158	0	0	0	72.235	4	6
6	F	197	BI	2	86.454	7	12.35	31.716	11	2.883	2.423	2	1.212	68.28	6	2
6	F	197	CR	4	71.08	13	5.468	21.44	13	1.649	6.03	1	6.03	0	0	120
8	M	202	MI	1	98.69	6	16.448	48.37	7	6.91	0.882	1	0.882	88.831	2	22
8	M	202	CI	3	91.963	12	7.664	29.361	8	3.67	23.493	2	11.747	74.963	3	2
8	M	202	BI	2	61.775	11	5.616	2.47	1	2.47	14.23	1	14.23	29.332	2	8
8	M	202	CR	4	45.901	10	4.59	32.37	9	3.608	1.641	1	1.641	21.12	3	3
11	M	197	MI	4	106.69	6	17.782	88.987	12	7.416	34.068	8	4.259	99.492	4	4
11	M	197	CI	1	78	9	8.667	33.656	9	3.74	17.971	7	2.567	53.72	3	2
11	M	197	BI	3	93.073	14	6.648	45.138	10	4.514	0	0	0	88.24	2	15
11	M	197	CR	2	42.57	14	3.041	16.663	5	3.206	8.37	3	2.79	0	0	120
12	M	207	MI	3	42.85	14	3.061	10.35	7	1.479	16.375	6	2.729	6.24	1	33
12	M	207	CI	2	85.5	13	6.577	28.203	12	2.35	40.555	7	5.794	39.041	2	22
12	M	207	BI	4	82.48	7	11.783	6.9	3	2.3	70.436	9	7.826	86.164	2	27
12	M	207	CR	1	80.95	15	5.397	57.87	18	3.215	34.506	8	4.313	5.36	1	117
14	F	197	MI	2	81.87	6	13.645	40.07	8	5.009	39.916	7	5.702	16.604	1	72
14	F	197	CI	4	78.77	7	11.253	57.26	14	4.09	0	0	0	0	0	120
14	F	197	BI	1	38.7	11	3.518	19.4	6	3.233	18.44	2	9.22	0	0	120
14	F	197	CR	3	29.9	9	3.322	18.42	7	2.631	0	0	0	0	0	120
15	F	198	MI	4	86.99	19	4.578	10.65	8	1.331	0	0	0	61.49	10	6
15	F	198	CI	1	87.8	14	6.2714	6.713	5	1.343	14.067	2	7.034	48.75	7	9
15	F	198	BI	3	68.96	17	4.0564	16.349	15	1.093	0	0	0	41.18	3	37
15	F	198	CR	2	50.28	22	2.285	6.338	5	1.268	0	0	0	1.36	1	24
16	M	200	MI	2	80.83	12	6.736	12.21	9	1.357	8.47	2	4.235	71.385	5	10
16	M	200	CI	4	63.19	6	10.532	10.915	5	2.183	18.54	4	4.635	9.75	2	94
16	M	200	BI	1	80.72	8	10.09	17.52	7	2.503	17.54	3	5.847	50.05	6	2
16	M	200	CR	3	44.93	8	5.616	8.02	3	2.673	0	0	0	0	0	120
18	M	198	MI	4	95.93	9	10.658	30.67	8	3.834	6.202	5	1.24	21.863	1	12
18	M	198	CI	1	105.97	5	21.194	18.14	4	4.535	60.513	5	12.103	0	0	120
18	M	198	BI	3	82.35	13	6.335	55.04	8	6.88	17.633	5	3.527	10.992	1	25
18	M	198	CR	2	53.78	14	3.841	11.78	4	2.945	3.649	3	1.216	0	0	120
19	M	200	MI	1	108.22	9	12.024	37.5	12	3.125	9.761	2	4.881	70.45	2	45
19	M	200	CI	3	68.53	11	6.23	11.22	4	2.805	3.842	1	3.842	36.845	7	7
19	M	200	BI	2	58.81	17	3.459	4.33	2	2.165	2.24	1	2.24	16.97	3	54
19	M	200	CR	4	44.73	10	4.473	0.76	1	0.76	0	0	0	7	1	69
20	F	197	MI	1	111.96	8	13.995	22.88	10	2.288	36.95	4	9.238	47.78	3	6
20	F	197	CI	3	107.62	7	15.374	3.6	2	1.8	41.75	5	8.35	0	0	120
20	F	197	BI	2	96.27	13	7.4053	5.11	5	0.77	70.66	7	10.094	0	0	120
20	F	197	CR	4	75.5	20	3.775	5.28	4	1.165	5.29	2	2.645	0	0	120
23	M	197	MI	3	60.736	4	15.184	23.732	4	5.933	0	0	0	27.6	1	34
23	M	197	CI	2	93.257	8	11.657	45.379	11	4.125	0	0	0	13.63	1	80
23	M	197	BI	4	66.689	9	7.409	21.616	7	3.042	0	0	0	0	0	120
23	M	197	CR	1	92.903	8	11.613	51.714	12	3.638	0	0	0	0	0	120
25	M	198	MI	4	103.31	6	17.218	54.856	6	9.143	47.662	5	9.532	68.31	2	20
25	M	198	CI	1	95.84	8	11.98	25.073	6	4.179	58.601	5	11.72	40.264	2	7
25	M	198	BI	3	53.91	10	5.391	21.6	3	7.2	49.908	2	24.954	0	0	120
25	M	198	CR	2	46.93	12	3.911	8.206	1	8.206	11.878	4	2.97	12.992	1	111
26	M	197	MI	2	88.61	9	9.846	42.48	7	6.069	0	0	0	0	0	120
26	M	197	CI	4	110.36	10	11.036	76.646	7	11.235	0	0	0	32.61	2	14
26	M	197	BI	1	54.84	13	4.218	6.351	3	2.117	0	0	0	0	0	120
26	M	197	CR	3	40.96	13	3.151	24.742	10	2.474	0	0	0	0	0	120
29	F	206	MI	2	103.588	7	14.798	7.64	2	3.82	6.84	1	6.84	100.276	2	3
29	F	206	CI	4	109.058	6	18.176	7.247	2	3.624	30.033	4	7.508	82.373	3	12
29	F	206	BI	1	56.502	11	5.137	0	0	0	1.524	1	1.524	0	0	120
29	F	206	CR	3	95.882	8	11.985	3.185	1	3.185	0	0	0	0	0	120
31	M	194	MI	1	103.97	10	10.397	36.094	9	4.01	3.004	2	1.502	50.888	3	10
31	M	194	CI	3	93.13	13	7.164	20.252	6	3.375	2.405	1	2.405	97.664	3	7
31	M	194	BI	2	84.44	12	7.037	0	0	0	0	0	0	4.585	1	13
31	M	194	CR	4	92.48	10	9.248	11.188	4	2.797	2.441	1	2.441	0	0	120

## Sheet: SEX transformed variables
PARTICIPANT					ATTENTION	SMILING
ID	Sex	Age	Condition	Order	Lg10 avg bout	Sqrt duration	Lg10 avg bout
5	M	199	MI	4	1.00043	6.56255	0.653791
5	M	199	CI	3	0.906173	5.31329	0.514415
5	M	199	BI	1	0.925776	4.45735	0.410271
5	M	199	Co	2	0.738622	3.18512	0.516668
6	F	197	MI	3	1.20579	5.35668	0.695131
6	F	197	CI	1	0.850842	6.31237	0.499412
6	F	197	BI	2	1.12548	5.71979	0.589167
6	F	197	Co	4	0.81077	4.73709	0.423082
8	M	202	MI	1	1.24175	7.02638	0.898176
8	M	202	CI	3	0.937718	5.51008	0.669317
8	M	202	BI	2	0.820595	1.86279	0.540329
8	M	202	Co	4	0.747412	5.77668	0.663512
11	M	197	MI	4	1.27374	9.48615	0.925106
11	M	197	CI	1	0.985292	5.88693	0.675778
11	M	197	BI	3	0.883548	6.7925	0.741467
11	M	197	Co	2	0.606489	4.20274	0.623869
12	M	207	MI	3	0.608633	3.36898	0.394277
12	M	207	CI	2	0.879497	5.40398	0.525045
12	M	207	BI	4	1.10663	2.81069	0.518514
12	M	207	Co	1	0.805976	7.67268	0.624798
14	F	197	MI	2	1.16569	6.40859	0.778802
14	F	197	CI	4	1.08824	7.63282	0.706718
14	F	197	BI	1	0.654946	4.51664	0.626648
14	F	197	Co	3	0.635685	4.40681	0.560026
15	F	198	MI	4	0.746479	3.41321	0.367542
15	F	198	CI	1	0.861618	2.77723	0.369772
15	F	198	BI	3	0.703841	4.16521	0.320769
15	F	198	Co	2	0.516535	2.70887	0.355643
16	M	200	MI	2	0.888516	3.63456	0.37236
16	M	200	CI	4	1.0619	3.45181	0.502837
16	M	200	BI	1	1.04493	4.30349	0.54444
16	M	200	Co	3	0.820595	3.00333	0.565021
18	M	198	MI	4	1.06662	5.62761	0.684307
18	M	198	CI	1	1.34624	4.37493	0.743118
18	M	198	BI	3	0.8654	7.48599	0.896526
18	M	198	Co	2	0.684935	3.57491	0.596047
19	M	200	MI	1	1.11474	6.20484	0.615424
19	M	200	CI	3	0.859138	3.49571	0.580355
19	M	200	BI	2	0.649237	2.30868	0.500374
19	M	200	Co	4	0.738225	1.32665	0.245513
20	F	197	MI	1	1.17595	4.88672	0.516932
20	F	197	CI	3	1.21415	2.14476	0.447158
20	F	197	BI	2	0.924553	2.47184	0.247973
20	F	197	Co	4	0.678973	2.50599	0.335458
23	M	197	MI	3	1.20909	4.97313	0.840921
23	M	197	CI	2	1.10233	6.81021	0.709694
23	M	197	BI	4	0.924744	4.75563	0.606596
23	M	197	Co	1	1.10082	7.26044	0.666331
25	M	198	MI	4	1.2605	7.47369	1.00617
25	M	198	CI	1	1.11327	5.10617	0.714246
25	M	198	BI	3	0.805569	4.75395	0.913814
25	M	198	Co	2	0.69117	3.03414	0.964071
26	M	197	MI	2	1.03527	6.59394	0.849358
26	M	197	CI	4	1.08048	8.8117	1.0876
26	M	197	BI	1	0.717504	2.71127	0.493737
26	M	197	Co	3	0.618153	5.07366	0.54083
29	F	206	MI	2	1.1986	2.93939	0.683047
29	F	206	CI	4	1.28276	2.87176	0.665018
29	F	206	BI	1	0.787956	1	0
29	F	206	Co	3	1.11344	2.04573	0.621695
31	M	194	MI	1	1.05679	6.09048	0.699838
31	M	194	CI	3	0.911903	4.60999	0.640978
31	M	194	BI	2	0.905094	1	0
31	M	194	Co	4	1.01064	3.49113	0.579441
