# Supplementary material for: Imitation recognition and its prosocial effects in 6-month old infants
Source: PLoS One. 2020 May 20;15(5):e0232717. doi: 10.1371/journal.pone.0232717 (PMC7239450; doi:10.1371/journal.pone.0232717)
Supplement: S3 Dataset — (XLSX) [file pone.0232717.s004.xlsx]

## Sheet: COND. prior to SF non transf 
PARTICIPANT			ATTENTION												SMILING												APPROACH BEHAVIOURS												SOCIAL BIDDING (ATTEMPTS TO RE-ENGAGE)
			DURATION				FREQUENCY				AVERAGE BOUT DURATION				DURATION				FREQUENCY				AVERAGE BOUT DURATION				DURATION				FREQUENCY				AVERAGE BOUT DURATION				DURATION				FREQUENCY				AVERAGE BOUT DURATION
ID	Sex	Age	SF-MI	SF-CI	SF-BI	SF-CR	SF-MI	SF-CI	SF-BI	SF-CR	SF-MI	SF-CI	SF-BI	SF-CR	SF-MI	SF-CI	SF-BI	SF-CR	SF-MI	SF-CI	SF-BI	SF-CR	SF-MI	SF-CI	SF-BI	SF-CR	SF-MI	SF-CI	SF-BI	SF-CR	SF-MI	SF-CI	SF-BI	SF-CR	SF-MI	SF-CI	SF-BI	SF-CR	SF-MI	SF-CI	SF-BI	SF-CR	SF-MI	SF-CI	SF-BI	SF-CR	SF-MI	SF-CI	SF-BI
5	M	199	9.31	4.6	7.925	5.075	6	3	3	3	1.552	1.53	2.642	1.692	0	1.04	1.722	2.607	0	1	1	2	0	1.04	1.722	1.3035	0	0	0	0	0	0	0	0	0	0	0	0	1.132	1.755	7.004	0	1	1	2	0	1.132	1.755	3.502
6	F	197	8.56	22.133	11.56	8.316	3	4	2	4	2.853	5.533	5.78	2.079	6.57	7.135	4.951	0	3	4	4	0	2.19	1.784	1.238	0	2.33	0	0	0	1	0	0	0	2.33	0	0	0	6.04	10.891	7.594	7.827	3	5	2	2	2.013	2.178	3.797
8	M	202	4.655	7.181	2.131	1.312	1	3	1	1	4.655	2.394	2.131	1.312	0	4.04	0	0	0	2	0	0	0	2.02	0	0	0	0	1.554	0	0	0	1	0	0	0	1.554	0	3.43	9.955	1.07	1.35	1	2	1	1	3.43	4.978	1.07
11	M	197	11.04	7.89	10.76	6.48	6	3	5	3	1.84	2.63	2.152	2.16	8.75	0	8.559	2.983	5	0	3	2	1.75	0	2.853	1.4915	4.17	0	5.004	0	2	0	2	0	2.085	0	2.502	0	8.77	0	1.43	4.86	3	0	1	3	2.923	0	0.715
12	M	207	0	2.37	4.78	16.67	0	1	2	4	0	2.37	2.39	4.168	0	0	0	4.74	0	0	0	4	0	0	0	1.185	0	0	11.386	9.57	0	0	2	5	0	0	5.693	1.914	0	1.11	3.44	3.74	0	1	2	5	0	1.11	0.748
14	F	197	2.24	10.41	3.58	1.13	2	3	1	1	1.12	3.47	3.58	1.13	0	3.94	0	0.62	0	2	0	1	0	1.97	0	0.62	5.439	0.76	4.235	0	2	1	1	0	2.7195	0.76	4.235	0	0	2.65	0	0	0	2	0	0	0	1.325	0
15	F	198	4.03	6.79	8.11	2.64	6	4	4	2	0.6716	1.6975	2.0275	1.32	0.402	0	2.521	0	1	0	2	0	0.402	0	1.261	0	0	0	0	3.47	0	0	0	1	0	0	0	3.47	1.5	0.79	4.31	1	1	1	2	1	1.51	0.79	2.155
16	M	200	1.48	2.15	1.06	6.06	2	1	1	2	0.74	2.15	1.06	3.03	0	0	0	0	0	0	0	0	0	0	0	0	0	0	0	0	0	0	0	0	0	0	0	0	1.35	0	0	0	1	0	0	0	0	0	0
18	M	198	0.62	0.49	6.89	5.83	2	1	4	3	0.31	0.49	1.723	1.943	1.84	0	2.05	0	1	0	1	0	1.84	0	2.05	0	1.002	0	0	0	1	0	0	0	1.002	0	0	0	5.37	0	1.49	0	3	0	1	0	1.79	0	1.49
19	M	200	5.85	1.81	0	1.21	1	2	0	1	5.85	0.905	0	1.21	1.78	0	0	0	1	0	0	0	1.78	0	0	0	0	0	0	0	0	0	0	0	0	0	0	0	1.08	0	2.79	0	1	3	2	0	1.08	0	2.79
20	F	197	15.88	11.08	5.92	11.7	5	3	4	3	3.176	3.69	1.48	4.1	0	0	0	0	0	0	0	0	0	0	0	0	0	0	0	0	0	0	0	0	0	0	0	0	2.23	9.169	1.12	6.3	2	2	2	2	1.115	4.585	0.56
23	M	197	11.065	6.754	5.492	11.803	4	1	2	2	2.766	6.754	2.746	5.902	0	4.551	5.288	5.053	0	1	1	1	0	4.551	5.288	5.053	0	0	0	0	0	0	0	0	0	0	0	0	1.67	1.7	3.4	3.365	2	4	2	6	0.835	0.425	1.7
25	M	198	12.3	3.1	5.51	0.55	4	1	3	1	3.075	3.1	1.837	0.55	0	1.201	2.48	0.75	0	1	1	1	0	1.201	2.48	0.75	2.863	0	1.566	0	1	0	1	0	2.863	0	1.566	0	9.81	1.82	0.86	0.83	3	1	2	1	3.27	1.82	0.43
26	M	197	0.67	12.26	2.53	4.79	1	4	1	3	0.67	3.065	2.53	1.597	0	12.73	1.458	2.801	0	3	1	1	0	4.243	1.458	2.801	0	0	0	0	0	0	0	0	0	0	0	0	0	2.28	0	0.81	0	2	0	1	0	1.14	0
29	F	206	5.635	24.409	3.639	8.49	2	3	2	2	2.818	8.136	1.82	4.245	0	0	0	0	0	0	0	0	0	0	0	0	0	0.96	0	0	0	1	0	0	0	0.96	0	0	0	6.15	1.8	5.75	0	2	1	2	0	3.075	1.8
31	M	194	13.89	15.92	9.18	3.46	4	6	4	1	3.473	2.653	2.295	3.46	0	0.92	0	0	0	1	0	0	0	0.92	0	0	0	2.08	0	0	0	1	0	0	0	2.08	0	0	3.32	4.08	2.63	3.45	3	4	2	1	2.81	1.02	1.315
[truncated: 1 more columns]

## Sheet: COND. prior to SF transformed
PARTICIPANT			Sqrt ATTENTION DURATION
ID	Sex	Age	SF-MI	SF-CI	SF-BI	SF-CR
5	M	199	1.5975	1.5906	1.9084	1.64073
6	F	197	1.96291	2.55597	2.60384	1.75471
8	M	202	2.37802	1.84228	1.76946	1.52053
11	M	197	1.68523	1.90526	1.77539	1.77764
12	M	207	1	1.83576	1.8412	2.27332
14	F	197	1.45602	2.11424	2.14009	1.45945
15	F	198	1.2929	1.64241	1.73997	1.52315
16	M	200	1.31909	1.77482	1.43527	2.00749
18	M	198	1.14455	1.22066	1.65015	1.71552
19	M	200	2.61725	1.38022	1	1.48661
20	F	197	2.04353	2.16564	1.5748	2.25832
23	M	197	1.94062	2.7846	1.93546	2.62717
25	M	198	2.01866	2.02485	1.68434	1.24499
26	M	197	1.29228	2.01618	1.87883	1.61152
29	F	206	1.95397	3.02258	1.67929	2.2902
31	M	194	2.11495	1.91128	1.81521	2.11187

## Sheet: SF ORDER effects 
PARTICIPANT			ATTENTION												SMILING												APPROACH BEHAVIOURS												SOCIAL BIDDING (ATTEMPTS TO RE-ENGAGE)
PARTICIPANT			DURATION				FREQUENCY				AVERAGE BOUT DURATION				DURATION				FREQUENCY				AVERAGE BOUT DURATION				DURATION				FREQUENCY				AVERAGE BOUT DURATION				DURATION				FREQUENCY				AVERAGE BOUT DURATION
ID	Sex	Age	SF-1	SF-2	SF-3	SF-4	SF-1	SF-2	SF-3	SF-4	SF-1	SF-2	SF-3	SF-4	SF-1	SF-2	SF-3	SF-4	SF-1	SF-2	SF-3	SF-4	SF-1	SF-2	SF-3	SF-4	SF-1	SF-2	SF-3	SF-4	SF-1	SF-2	SF-3	SF-4	SF-1	SF-2	SF-3	SF-4	SF-1	SF-2	SF-3	SF-4	SF-1	SF-2	SF-3	SF-4	SF-1	SF-2	SF-3
5	M	199	7.925	5.075	4.6	9.31	3	3	3	6	2.642	1.692	1.53	1.552	1.722	2.607	1.04	0	1	2	1	0	0	1.04	1.722	1.3035	0	0	0	0	0	0	0	0	0	0	0	0	7.004	0	1.755	1.132	2	0	1	1	3.502	0	1.755
6	F	197	22.133	11.56	8.56	8.316	4	2	3	4	5.533	5.78	2.853	2.079	7.135	4.951	6.57	0	4	4	3	0	2.19	1.784	1.238	0	0	0	2.33	0	0	0	1	0	0	0	2.33	0	10.891	7.594	6.04	7.827	5	2	3	2	2.178	3.797	2.013
8	M	202	4.655	2.131	7.181	1.312	1	1	3	1	4.655	2.131	2.394	1.312	0	0	4.04	0	0	0	2	0	0	2.02	0	0	0	1.554	0	0	0	1	0	0	0	1.554	0	0	3.43	1.07	9.955	1.35	1	1	2	1	3.43	1.07	4.978
11	M	197	10.76	11.04	6.48	7.89	5	6	3	3	2.152	1.84	2.16	2.63	8.559	8.75	2.983	0	3	5	2	0	1.75	0	2.853	1.4915	5.004	4.17	0	0	2	2	0	0	2.502	2.085	0	0	1.43	8.77	4.86	0	1	3	3	0	0.715	2.923	1.62
12	M	207	16.67	2.37	0	4.78	4	1	0	2	4.168	2.37	0	2.39	4.74	0	0	0	4	0	0	0	0	0	0	1.185	9.57	0	0	11.386	5	0	0	2	1.914	0	0	5.693	3.74	1.11	0	3.44	5	1	0	2	0.748	1.11	0
14	F	197	10.41	1.13	3.58	2.24	3	1	1	2	3.47	1.13	3.58	1.12	3.94	0.62	0	0	2	1	0	0	0	1.97	0	0.62	0.76	0	4.235	5.439	1	0	1	2	0.76	0	4.235	2.72	2.65	0	0	0	2	0	0	0	1.325	0	0
15	F	198	8.11	4.03	2.64	6.79	4	6	2	4	2.0275	0.6716	1.32	1.6975	2.521	0.402	0	0	2	1	0	0	0.402	0	1.261	0	0	0	3.47	0	0	0	1	0	0	0	3.47	0	4.31	1.5	1	0.79	2	1	1	1	2.155	1.51	1
16	M	200	2.15	6.06	1.06	1.48	1	2	1	2	2.15	3.03	1.06	0.74	0	0	0	0	0	0	0	0	0	0	0	0	0	0	0	0	0	0	0	0	0	0	0	0	0	0	0	1.35	0	0	0	1	0	0	0
18	M	198	6.89	0.62	5.83	0.49	4	2	3	1	1.723	0.31	1.943	0.49	2.05	1.84	0	0	1	1	0	0	1.84	0	2.05	0	0	1.002	0	0	0	1	0	0	0	1.002	0	0	1.49	5.37	0	0	1	3	0	0	1.49	1.79	0
19	M	200	5.85	0	1.81	1.21	1	0	2	1	5.85	0	0.905	1.21	1.78	0	0	0	1	0	0	0	1.78	0	0	0	0	0	0	0	0	0	0	0	0	0	0	0	1.08	2.79	0	0	1	2	3	0	1.08	2.79	0
20	F	197	15.88	5.92	11.08	11.7	5	4	3	3	3.176	1.48	3.69	4.1	0	0	0	0	0	0	0	0	0	0	0	0	0	0	0	0	0	0	0	0	0	0	0	0	2.23	1.12	9.169	6.3	2	2	2	2	1.115	0.56	4.585
23	M	197	11.803	6.754	11.065	5.492	2	1	4	2	5.902	6.754	2.766	2.746	5.053	4.551	0	5.288	1	1	0	1	0	4.551	5.288	5.053	0	0	0	0	0	0	0	0	0	0	0	0	3.365	1.7	1.67	3.4	6	4	2	2	0.561	0.425	0.835
25	M	198	5.51	12.3	0.55	3.1	3	4	1	1	1.837	3.075	0.55	3.1	2.48	0	0.75	1.201	1	0	1	1	0	1.201	2.48	0.75	1.566	2.863	0	0	1	1	0	0	1.566	2.863	0	0	0.86	9.81	0.83	1.82	2	3	1	1	0.43	3.27	0.83
26	M	197	12.26	4.79	2.53	0.67	4	3	1	1	3.065	1.597	2.53	0.67	12.73	2.801	1.458	0	3	1	1	0	0	4.243	1.458	2.801	0	0	0	0	0	0	0	0	0	0	0	0	2.28	0.81	0	0	2	1	0	0	1.14	0.81	0
29	F	206	24.409	8.49	3.639	5.635	3	2	2	2	8.136	4.245	1.82	2.818	0	0	0	0	0	0	0	0	0	0	0	0	0.96	0	0	0	1	0	0	0	0.96	0	0	0	6.15	5.75	1.8	0	2	2	1	0	3.075	2.875	1.8
31	M	194	13.89	9.18	15.92	3.46	4	4	6	1	3.473	2.295	2.653	3.46	0	0	0.92	0	0	0	1	0	0	0.92	0	0	0	0	2.08	0	0	0	1	0	0	0	2.08	0	3.32	2.63	4.08	3.45	3	2	4	1	2.81	1.315	1.02
[truncated: 1 more columns]

## Sheet: SF SEX effects non transformed
PARTICIPANT					ATTENTION			SMILING			APPROACH BEHAVIOURS			SOCIAL BIDDING
ID	Sex	Age	Condition	Order	Duration	Frequency	Avg bout	Duration	Frequency	Avg bout	Duration	Frequency	Avg bout	Duration	Frequency	Avg bout
5	M	199	MI	4	7.925	6	2.642	0	0	0	0	0	0	1.132	1	1.132
5	M	199	CI	3	22.133	3	5.533	6.57	3	2.19	2.33	1	2.33	6.04	3	2.013
5	M	199	BI	1	4.655	1	4.655	0	0	0	0	0	0	3.43	1	3.43
5	M	199	CR	2	10.76	6	2.152	8.75	5	1.75	4.17	2	2.085	8.77	3	2.923
6	F	197	MI	3	16.67	0	4.168	0	0	0	0	0	0	0	0	0
6	F	197	CI	1	10.41	2	3.47	0	0	0	5.439	2	2.7195	0	0	0
6	F	197	BI	2	8.11	6	2.0275	0.402	1	0.402	0	0	0	1.5	1	1.51
6	F	197	CR	4	2.15	2	2.15	0	0	0	0	0	0	1.35	1	0
8	M	202	MI	1	6.89	2	1.723	1.84	1	1.84	1.002	1	1.002	5.37	3	1.79
8	M	202	CI	3	5.85	1	5.85	1.78	1	1.78	0	0	0	1.08	1	1.08
8	M	202	BI	2	15.88	5	3.176	0	0	0	0	0	0	2.23	2	1.115
8	M	202	CR	4	11.803	4	5.902	0	0	0	0	0	0	1.67	2	0.835
11	M	197	MI	4	5.51	4	1.837	0	0	0	2.863	1	2.863	9.81	3	3.27
11	M	197	CI	1	12.26	1	3.065	0	0	0	0	0	0	0	0	0
11	M	197	BI	3	24.409	2	8.136	0	0	0	0	0	0	0	0	0
11	M	197	CR	2	13.89	4	3.473	0	0	0	0	0	0	3.32	3	2.81
12	M	207	MI	3	5.075	3	1.692	1.04	1	1.04	0	0	0	1.755	1	1.755
12	M	207	CI	2	11.56	4	5.78	7.135	4	1.784	0	0	0	10.891	5	2.178
12	M	207	BI	4	2.131	3	2.131	4.04	2	2.02	0	0	0	9.955	2	4.978
12	M	207	CR	1	11.04	3	1.84	0	0	0	0	0	0	0	0	0
14	F	197	MI	2	2.37	1	2.37	0	0	0	0	0	0	1.11	1	1.11
14	F	197	CI	4	1.13	3	1.13	3.94	2	1.97	0.76	1	0.76	2.65	2	1.325
14	F	197	BI	1	4.03	4	0.6716	0	0	0	0	0	0	0.79	1	0.79
14	F	197	CR	3	6.06	1	3.03	0	0	0	0	0	0	0	0	0
15	F	198	MI	4	0.62	1	0.31	0	0	0	0	0	0	0	0	0
15	F	198	CI	1	0	2	0	0	0	0	0	0	0	0	3	0
15	F	198	BI	3	5.92	3	1.48	0	0	0	0	0	0	9.169	2	4.585
15	F	198	CR	2	6.754	1	6.754	4.551	1	4.551	0	0	0	1.7	4	0.425
16	M	200	MI	2	12.3	1	3.075	1.201	1	1.201	0	0	0	1.82	1	1.82
16	M	200	CI	4	4.79	4	1.597	12.73	3	4.243	0	0	0	2.28	2	1.14
16	M	200	BI	1	8.49	3	4.245	0	0	0	0.96	1	0.96	6.15	2	3.075
16	M	200	CR	3	9.18	6	2.295	0.92	1	0.92	2.08	1	2.08	4.08	4	1.02
18	M	198	MI	4	4.6	3	1.53	1.722	1	1.722	0	0	0	7.004	2	3.502
18	M	198	CI	1	8.56	2	2.853	4.951	4	1.238	0	0	0	7.594	2	3.797
18	M	198	BI	3	7.181	1	2.394	0	0	0	1.554	1	1.554	1.07	1	1.07
18	M	198	CR	2	6.48	5	2.16	8.559	3	2.853	5.004	2	2.502	1.43	1	0.715
19	M	200	MI	1	0	2	0	0	0	0	11.386	2	5.693	3.44	2	0.748
19	M	200	CI	3	3.58	1	3.58	0	0	0	4.235	1	4.235	0	0	0
19	M	200	BI	2	2.64	4	1.32	2.521	2	1.261	0	0	0	4.31	2	2.155
19	M	200	CR	4	1.06	1	1.06	0	0	0	0	0	0	0	0	0
20	F	197	MI	1	5.83	4	1.943	2.05	1	2.05	0	0	0	1.49	1	1.49
20	F	197	CI	3	1.81	0	0.905	0	0	0	0	0	0	2.79	2	2.79
20	F	197	BI	2	11.08	4	3.69	0	0	0	0	0	0	1.12	2	0.56
20	F	197	CR	4	11.065	2	2.766	5.288	1	5.288	0	0	0	3.4	2	1.7
23	M	197	MI	3	0.55	3	0.55	2.48	1	2.48	1.566	1	1.566	0.86	2	0.43
23	M	197	CI	2	2.53	1	2.53	1.458	1	1.458	0	0	0	0	0	0
23	M	197	BI	4	3.639	2	1.82	0	0	0	0	0	0	1.8	1	1.8
23	M	197	CR	1	15.92	4	2.653	0	0	0	0	0	0	2.63	2	1.315
25	M	198	MI	4	9.31	3	1.552	2.607	2	1.304	0	0	0	0	0	0
25	M	198	CI	1	8.316	4	2.079	0	0	0	0	0	0	7.827	2	3.914
25	M	198	BI	3	1.312	1	1.312	0	0	0	0	0	0	1.35	1	1.35
25	M	198	CR	2	7.89	3	2.63	2.983	2	1.492	0	0	0	4.86	3	1.62
26	M	197	MI	2	4.78	4	2.39	4.74	4	1.185	9.57	5	1.914	3.74	5	0.748
26	M	197	CI	4	2.24	1	1.12	0.62	1	0.62	0	0	0	0	0	0
26	M	197	BI	1	6.79	2	1.6975	0	0	0	3.47	1	3.47	1	1	1
26	M	197	CR	3	1.48	2	0.74	0	0	0	0	0	0	0	0	0
29	F	206	MI	2	0.49	3	0.49	0	0	0	0	0	0	0	0	0
29	F	206	CI	4	1.21	1	1.21	0	0	0	0	0	0	0	0	0
29	F	206	BI	1	11.7	3	4.1	0	0	0	0	0	0	6.3	2	3.15
29	F	206	CR	3	5.492	2	2.746	5.053	1	5.053	0	0	0	3.365	6	0.561
31	M	194	MI	1	3.1	1	3.1	0.75	1	0.75	0	0	0	0.83	1	0.83
31	M	194	CI	3	0.67	3	0.67	2.801	1	2.801	0	0	0	0.81	1	0.81
31	M	194	BI	2	5.635	2	2.818	0	0	0	0	0	0	5.75	2	2.875
31	M	194	CR	4	3.46	1	3.46	0	0	0	0	0	0	3.45	1	3.45

## Sheet: SF SEX effects transformed
PARTICIPANT					ATTENTION		SOC, BIDDING
ID	Sex	Age	Condition	Order	Sqrt_duration	Lg_10Avg bout	Lg10_Avg bout
5	M	199	MI	4	2.82	0.56	0.05
5	M	199	CI	3	4.7	0.82	0.3
5	M	199	BI	1	2.16	0.75	0.54
5	M	199	CR	2	3.28	0.5	0.47
6	F	197	MI	3	4.08	0.71	0
6	F	197	CI	1	3.23	0.65	0
6	F	197	BI	2	2.85	0.48	0.18
6	F	197	CR	4	1.47	0.5	0
8	M	202	MI	1	2.62	0.44	0.25
8	M	202	CI	3	2.42	0.84	0.03
8	M	202	BI	2	3.98	0.62	0.05
8	M	202	CR	4	3.44	0.84	-0.08
11	M	197	MI	4	2.35	0.45	0.51
11	M	197	CI	1	3.5	0.61	0
11	M	197	BI	3	4.94	0.96	0
11	M	197	CR	2	3.73	0.65	0.45
12	M	207	MI	3	2.25	0.43	0.24
12	M	207	CI	2	3.4	0.83	0.34
12	M	207	BI	4	1.46	0.5	0.7
12	M	207	CR	1	3.32	0.45	0
14	F	197	MI	2	1.54	0.53	0.05
14	F	197	CI	4	1.06	0.33	0.12
14	F	197	BI	1	2.01	0.22	-0.1
14	F	197	CR	3	2.46	0.61	0
15	F	198	MI	4	0.79	0.12	0
15	F	198	CI	1	0	0	0
15	F	198	BI	3	2.43	0.39	0.66
15	F	198	CR	2	2.6	0.89	-0.37
16	M	200	MI	2	3.51	0.61	0.26
16	M	200	CI	4	2.19	0.41	0.06
16	M	200	BI	1	2.91	0.72	0.49
16	M	200	CR	3	3.03	0.52	0.01
18	M	198	MI	4	2.14	0.4	0.54
18	M	198	CI	1	2.93	0.59	0.58
18	M	198	BI	3	2.68	0.53	0.03
18	M	198	CR	2	2.55	0.5	-0.15
19	M	200	MI	1	0	0	-0.13
19	M	200	CI	3	1.89	0.66	0
19	M	200	BI	2	1.62	0.37	0.33
19	M	200	CR	4	1.03	0.31	0
20	F	197	MI	1	2.41	0.47	0.17
20	F	197	CI	3	1.35	0.28	0.45
20	F	197	BI	2	3.33	0.67	-0.25
20	F	197	CR	4	3.33	0.58	0.23
23	M	197	MI	3	0.74	0.19	-0.37
23	M	197	CI	2	1.59	0.55	0
23	M	197	BI	4	1.91	0.45	0.26
23	M	197	CR	1	3.99	0.56	0.12
25	M	198	MI	4	3.05	0.41	0
25	M	198	CI	1	2.88	0.49	0.59
25	M	198	BI	3	1.15	0.36	0.13
25	M	198	CR	2	2.81	0.56	0.21
26	M	197	MI	2	2.19	0.53	-0.13
26	M	197	CI	4	1.5	0.33	0
26	M	197	BI	1	2.61	0.43	0
26	M	197	CR	3	1.22	0.24	0
29	F	206	MI	2	0.7	0.17	0
29	F	206	CI	4	1.1	0.34	0
29	F	206	BI	1	3.42	0.71	0.5
29	F	206	CR	3	2.34	0.57	-0.25
31	M	194	MI	1	1.76	0.61	-0.08
31	M	194	CI	3	0.82	0.22	-0.09
31	M	194	BI	2	2.37	0.58	0.46
31	M	194	CR	4	1.86	0.65	0.54
